# Supplementary material for: Gut bacterial and fungal dysbiosis in tuberculosis patients
Source: BMC Microbiol. 2024 Apr 25;24:141. doi: 10.1186/s12866-024-03275-8 (PMC11044546; doi:10.1186/s12866-024-03275-8)
Supplement: Supplementary file 2 — Supplementary Material 2 [file 12866_2024_3275_MOESM2_ESM.xlsx]

## Sheet: HC
Table S1. The demographic and clinical characteristics of the health control subjects
Sample ID	Nationality	Age	Gender	Weight (Kg)	Height (m)	BMI	Smoking	Alcohol consumption	Cough	Hemoptysis	Fever	Loss of appetite	Wight loss	History of TB	History of Close Contact	Use of Antibiotics	COPD	Asthma	Cancer	Diabeties	HIV	Smear positive	Sputum-culture positive	T-spot positive	Chest X-rays positive
C1	Han	54	Male	63	1.77	20.02	No	No	No	No	No	No	No	No	No	No	No	No	No	No	No	No	No	No	No
C2	Han	45	Male	62	1.72	20.95	No	No	No	No	No	No	No	No	No	No	No	No	No	No	No	No	No	No	No
C3	Han	46	Male	67	1.75	21.76	No	No	No	No	No	No	No	No	No	No	No	No	No	No	No	No	No	No	No
C4	Han	41	Female	55	1.71	18.88	No	No	No	No	No	No	No	No	No	No	No	No	No	No	No	No	No	No	No
C5	Han	45	Male	75	1.77	23.95	No	No	No	No	No	No	No	No	No	No	No	No	No	No	No	No	No	No	No
C8	Han	51	Male	59	1.73	19.72	No	No	No	No	No	No	No	No	No	No	No	No	No	No	No	No	No	No	No
C9	Han	25	Female	48	1.55	20.05	No	No	No	No	No	No	No	No	No	No	No	No	No	No	No	No	No	No	No
C10	Han	41	Female	53	1.68	18.74	No	No	No	No	No	No	No	No	No	No	No	No	No	No	No	No	No	No	No
C12	Han	40	Male	73	1.74	23.98	No	No	No	No	No	No	No	No	No	No	No	No	No	No	No	No	No	No	No
C13	Han	38	Female	54	1.65	19.95	No	No	No	No	No	No	No	No	No	No	No	No	No	No	No	No	No	No	No
C14	Han	67	Female	50	1.68	17.69	No	No	No	No	No	No	No	No	No	No	No	No	No	No	No	No	No	No	No
C15	Han	33	Female	58	1.65	21.34	No	No	No	No	No	No	No	No	No	No	No	No	No	No	No	No	No	No	No
C16	Han	35	Female	56	1.58	22.37	No	No	No	No	No	No	No	No	No	No	No	No	No	No	No	No	No	No	No
C17	Han	30	Male	76	1.75	24.74	No	No	No	No	No	No	No	No	No	No	No	No	No	No	No	No	No	No	No
C19	Han	36	Male	74	1.72	25.01	No	No	No	No	No	No	No	No	No	No	No	No	No	No	No	No	No	No	No
C20	Han	31	Female	63	1.71	21.58	No	No	No	No	No	No	No	No	No	No	No	No	No	No	No	No	No	No	No
C22	Han	34	Female	60	1.73	20.15	No	No	No	No	No	No	No	No	No	No	No	No	No	No	No	No	No	No	No
C23	Han	48	Male	73	1.76	23.46	No	No	No	No	No	No	No	No	No	No	No	No	No	No	No	No	No	No	No
C24	Han	31	Male	67	1.69	23.53	No	No	No	No	No	No	No	No	No	No	No	No	No	No	No	No	No	No	No
C25	Han	22	Female	41	1.63	15.55	No	No	No	No	No	No	No	No	No	No	No	No	No	No	No	No	No	No	No
BMI: body mass index; TB: tuberculosis; COPD:chronic obstructive pulmonary disease; HIV: human immunodeficiency virus; Chest X-rays positive include infiltrate, cavitary lesions, and miliary pattern.

## Sheet:  TB
Table S1. The demographic and clinical characteristics of the TB patients
Sample ID	Nationality	Age	Gender	Weight (kg)	Height (m)	BMI	Smoking	Alcohol consumption	Cough	Hemoptysis	Fever	Loss of appetite	Wight loss	History of TB	History of Close Contact	COPD	Asthma	Cancer	Diabeties	HIV	Other	Smear positive	Sputum-culture positive	T-spot positive	Chest X-rays positive	Final Diagnosis
A1	Han	72	Female	55	1.52	23.81	No	No	Yes	No	No	No	No	No	No	No	No	No	No	No	No	No	Yes	Yes	Yes	Pulmonary TB
A2	Han	32	Male	61	1.74	20.15	No	No	Yes	No	No	No	No	No	No	No	No	No	No	No	No	Yes	Yes	Yes	Yes	Pulmonary TB
A3	Han	55	Male	67	1.68	23.74	No	No	No	No	No	No	No	No	No	No	No	No	No	No	No	No	Yes	Yes	Yes	Pulmonary TB
A4	Han	31	Male	60	1.7	20.76	No	No	Yes	No	Yes	No	No	No	No	No	No	No	No	No	No	No	Yes	Yes	Yes	Pulmonary TB
A5	Han	53	Male	65	1.73	21.72	No	No	No	No	No	No	No	No	No	No	No	No	No	No	No	Yes	Yes	No	Yes	Pulmonary TB
A6	Han	20	Female	53	1.7	18.34	No	No	Yes	Yes	No	No	No	No	No	No	No	No	No	No	No	Yes	Yes	No	Yes	Pulmonary TB
A7	Han	21	Male	50.5	1.6	19.73	No	No	No	No	Yes	No	No	No	No	No	No	No	No	No	No	Yes	Yes	No	Yes	Pulmonary TB
A8	Han	53	Female	60	1.6	23.44	No	No	Yes	No	No	No	Yes	No	No	No	No	No	No	No	No	Yes	Yes	Yes	Yes	Pulmonary TB
A9	Han	33	Female	61	1.66	22.14	No	No	No	No	No	No	No	No	No	No	No	No	No	No	No	No	Yes	Yes	Yes	Pulmonary TB
A10	Han	36	Female	50	1.6	19.53	No	No	No	No	Yes	No	No	No	No	No	No	No	No	No	No	Yes	Yes	Yes	Yes	Pulmonary TB
A11	Han	18	Female	38	1.63	14.3	No	No	Yes	No	No	No	No	No	No	No	No	No	No	No	No	Yes	Yes	No	Yes	Pulmonary TB
A12	Han	51	Male	70	1.78	22.09	No	No	Yes	No	No	No	No	No	No	No	No	No	No	No	No	Yes	Yes	No	Yes	Pulmonary TB
A13	Han	71	Male	73	1.65	26.81	No	No	No	No	No	No	No	No	No	No	No	No	No	No	No	No	Yes	Yes	Yes	Pulmonary TB
A14	Han	17	Female	53	1.68	18.78	No	No	Yes	Yes	No	No	No	No	No	No	No	No	No	No	No	Yes	Yes	Yes	Yes	Pulmonary TB
A15	Han	10	Male	25	1.44	12.06	No	No	No	No	Yes	No	No	No	No	No	No	No	No	No	No	Yes	Yes	No	Yes	Pulmonary TB
A16	Han	20	Male	49	1.7	16.96	No	No	No	No	No	No	No	No	No	No	No	No	No	No	No	No	Yes	No	Yes	Pulmonary TB
A17	Han	44	Male	98	1.76	31.64	No	No	Yes	No	No	No	No	No	No	No	No	No	No	No	No	No	Yes	Yes	Yes	Pulmonary TB
A18	Han	20	Female	55	1.75	17.96	No	No	No	No	No	No	No	No	No	No	No	No	No	No	No	Yes	Yes	No	Yes	Pulmonary TB
A19	Han	42	Male	55	1.68	19.49	No	No	No	No	Yes	No	No	No	No	No	No	No	No	No	No	No	Yes	Yes	Yes	Pulmonary TB
A20	Han	58	Female	62	1.7	21.45	No	No	Yes	No	Yes	No	No	No	No	No	No	No	No	No	No	Yes	Yes	Yes	Yes	Pulmonary TB
A21	Han	30	Male	50	1.72	16.9	No	No	Yes	No	No	No	No	No	No	No	No	No	No	No	No	Yes	Yes	Yes	Yes	Pulmonary TB
A22	Han	20	Male	50	1.7	17.3	No	No	No	No	Yes	No	No	No	No	No	No	No	No	No	No	Yes	Yes	No	Yes	Pulmonary TB
A23	Han	38	Female	56	1.56	23.01	No	No	No	No	No	No	No	No	No	No	No	No	No	No	No	No	Yes	No	No	Pulmonary TB
A24	Han	57	Female	41.5	1.5	18.44	No	No	Yes	No	No	No	No	No	No	No	No	No	No	No	No	Yes	Yes	Yes	Yes	Pulmonary TB
A25	Han	15	Male	62	1.78	19.57	No	No	Yes	Yes	No	No	No	No	No	No	No	No	No	No	No	Yes	Yes	Yes	Yes	Pulmonary TB
A26	Han	15	Female	70	1.66	25.4	No	No	No	No	Yes	No	No	No	No	No	No	No	No	No	No	Yes	Yes	No	Yes	Pulmonary TB
A27	Han	32	Male	66	1.75	21.55	No	No	Yes	No	Yes	No	No	No	No	No	No	No	No	No	No	Yes	Yes	No	Yes	Pulmonary TB
A28	Han	83	Male	60	1.7	20.76	No	No	Yes	No	No	No	No	No	No	No	No	No	No	No	No	Yes	Yes	Yes	Yes	Pulmonary TB
A29	Han	61	Male	59	1.68	20.9	No	No	Yes	No	No	No	No	No	No	No	No	No	No	No	No	Yes	Yes	Yes	Yes	Pulmonary TB
A30	Han	72	Male	50	1.73	16.71	No	No	No	No	No	No	No	No	No	No	No	No	No	No	No	Yes	Yes	No	Yes	Pulmonary TB
A31	Han	62	Male	95	1.79	29.65	No	No	No	No	No	No	No	No	No	No	No	No	No	No	No	No	Yes	No	No	Pulmonary TB
A32	Han	38	Female	62	1.75	20.24	No	No	No	No	No	No	No	No	No	No	No	No	No	No	No	Yes	Yes	Yes	Yes	Pulmonary TB
A33	Han	70	Male	39	1.7	13.49	No	No	Yes	No	Yes	No	No	No	No	No	No	No	No	No	No	Yes	Yes	Yes	Yes	Pulmonary TB
TB: tuberculosis;,BMI: body mass index; COPD:chronic obstructive pulmonary disease; HIV: human immunodeficiency virus; Chest X-rays positive include infiltrate, cavitary lesions, and miliary pattern.
